# Supplementary material for: CircTCF4 Suppresses Proliferation and Differentiation of Goat Skeletal Muscle Satellite Cells Independent from AGO2 Binding
Source: Int J Mol Sci. 2022 Oct 25;23(21):12868. doi: 10.3390/ijms232112868 (PMC9657166; doi:10.3390/ijms232112868)
Supplement: Supplementary file 1 [file ijms-23-12868-s001.zip]

Archive with 1 entries (1 files):
- ijms-1963417-supplementary.pdf
